# Supplementary material for: PyGlaucoMetrics: A Stacked Weight-Based Machine Learning Approach for Glaucoma Detection Using Visual Field Data
Source: Medicina (Kaunas). 2025 Mar 20;61(3):541. doi: 10.3390/medicina61030541 (PMC11944261; doi:10.3390/medicina61030541)
Supplement: Supplementary file 1 [file medicina-61-00541-s001.zip]

Archive with 1 entries (1 files):
- medicina-3509821-supplementary.pdf
